# Supplementary material for: A Reproducible Multicentre MRI Radiomics Workflow for Pancreatic Cyst Risk Stratification Using Paired T1- and T2-Weighted Imaging
Source: Tomography. 2026 Jul 1;12(7):100. doi: 10.3390/tomography12070100 (PMC13417891; doi:10.3390/tomography12070100)
Supplement: Supplementary file 1 [file tomography-12-00100-s001.zip]

Archive with 3 entries (3 files):
- cystx_extract_radiomics.py
- cystx_radiomics_params.yaml
- tomography-4354956-supplementary.pdf
