# Supplementary material for: A Reproducible Multicentre MRI Radiomics Workflow for Pancreatic Cyst Risk Stratification Using Paired T1- and T2-Weighted Imaging
Source: Tomography. 2026 Jul 1;12(7):100. doi: 10.3390/tomography12070100 (PMC13417891; doi:10.3390/tomography12070100)
Supplement: Supplementary file 1 [file tomography-12-00100-s001.zip › cystx_extract_radiomics.py]

import csv
import os
import sys
from collections import Counter

from radiomics import featureextractor


def run(manifest_csv, params_yaml, out_csv, summary_txt):
    rows = list(csv.DictReader(open(manifest_csv, newline='')))
    extractor = featureextractor.RadiomicsFeatureExtractor(params_yaml)
    out_rows = []
    for i, row in enumerate(rows, 1):
        rec = {
            'patient_id': row['patient_id'],
            'center': row['center'],
            'modality': row['modality'],
            'image_path': row['image_path'],
            'mask_path': row['mask_path'],
            'risk_label': row['risk_label'],
            'age_at_modality': row['age_at_modality'],
            'gender': row['gender'],
            'qc_pass': row['qc_pass'],
        }
        try:
            result = extractor.execute(row['image_path'], row['mask_path'])
            for k, v in result.items():
                if k.startswith('diagnostics_'):
                    continue
                rec[k] = v
            rec['status'] = 'OK'
            rec['error'] = ''
        except Exception as e:
            rec['status'] = 'ERROR'
            rec['error'] = str(e)
        out_rows.append(rec)
        print(f'processed {i}/{len(rows)}', flush=True)

    # union fieldnames
    fields = []
    seen = set()
    for r in out_rows:
        for k in r.keys():
            if k not in seen:
                seen.add(k)
                fields.append(k)
    with open(out_csv, 'w', newline='') as f:
        w = csv.DictWriter(f, fieldnames=fields)
        w.writeheader(); w.writerows(out_rows)

    lines = []
    lines.append(f'total_rows={len(out_rows)}')
    lines.append(f'ok_rows={sum(r["status"]=="OK" for r in out_rows)}')
    lines.append(f'error_rows={sum(r["status"]=="ERROR" for r in out_rows)}')
    lines.append('centers=' + str(dict(Counter((r['center'], r['modality']) for r in out_rows))))
    with open(summary_txt, 'w') as f:
        f.write('\n'.join(lines) + '\n')
    print('\n'.join(lines))
    print('wrote', out_csv)


if __name__ == '__main__':
    run(sys.argv[1], sys.argv[2], sys.argv[3], sys.argv[4])
