# Supplementary material for: A Reproducible Multicentre MRI Radiomics Workflow for Pancreatic Cyst Risk Stratification Using Paired T1- and T2-Weighted Imaging
Source: Tomography. 2026 Jul 1;12(7):100. doi: 10.3390/tomography12070100 (PMC13417891; doi:10.3390/tomography12070100)
Supplement: Supplementary file 1 [file tomography-12-00100-s001.zip › cystx_radiomics_params.yaml]

setting:
  binWidth: 25
  resampledPixelSpacing: null
  interpolator: 'sitkBSpline'
  normalize: false
  removeOutliers: null
  label: 1
  geometryTolerance: 0.01
  correctMask: true
imageType:
  Original: {}
featureClass:
  firstorder: []
  shape: []
  glcm: []
  glrlm: []
  glszm: []
  gldm: []
  ngtdm: []
